# Supplementary material for: What a difference a day makes—female behaviour is less predictable near ovulation
Source: R Soc Open Sci. 2017 Apr 12;4(4):160998. doi: 10.1098/rsos.160998 (PMC5414256; doi:10.1098/rsos.160998)
Supplement: Raw data [file rsos160998supp1.xlsx]

## Sheet: Results
Raw data. What a difference a day makes - female behaviour is less predictable near ovulation, Kästner et al. Royal Society Open Science
ID	group (Receptive = 1, Non-Receptive = 2)	EPM 1 distance (m)	EPM 1 open arm entries (relative)	EPM 1 open arm time (relative)	EPM 1 open arm distance (m)	EPM 1 latency to first open arm entry (s)	EPM 2 distance (m)	EPM 2 open arm entries (relative)	EPM 2 open arm time (relative)	EPM 2 open arm distance (m)	EPM 2 latency to first open arm entry (s)	OF 1 distance (m)	OF 1 centre entries (#)	OF 1 centre time (s)	OF 1 centre distance (m)	OF 2 distance (m)	OF 2 centre entries (#)	OF 2 centre time (s)	OF 2 centre distance (m)	SIM 1 time investigating stimulus (s)	SIM 2 time investigating stimulus (s)	SIF 1 time investigating stimulus (s)	SIF 2 time investigating stimulus (s)
1345	1						1.433	0	0	0	300	29.125	6	8.6	1.475	23.73	6	8.4	1.672	136		87	89
1348	1	7.35	0.3	0.210706	1.455	17.5	3.281	0.111111	0.00724113	0.025	298	26.335	10	19.3	2.218	19.347	6	10.3	1.306	121
1350	1	8.344	0.5	0.384699	2.398	4.8						32.29	9	11.3	2.191					137		95
1351	1	4.453	0.1875	0.0714685	0.535	17.3	3.632	0	0	0	300	19.72	5	12.3	1.441	15.689	2	27	0.817	122	59	63	43
1353	1	8.137	0.2	0.188808	0.989	13.1						30.093	11	13.3	2.799	19.329	1	8.9	0.419	132		64	95
1356	1	7.98	0.321429	0.248853	1.735	7	5.106	0.0769231	0.00194175	0	46.2	17.162	6	13	1.676	28.742	5	25.4	1.503	129	47	63	66
1358	1	6.924	0.380952	0.30679	1.378	25.4	6.341	0.304348	0.0938987	0.513	13.1					25.787	16	38.4	3.115	117	56	53	23
1359	1	7.023	0.3	0.165933	0.984	18.3	5.111	0.0909091	0.0249209	0.126	186.1	34.642	10	13.3	3.192	21.272	2	4.9	0.739	107	30	78	57
1361	1	8.067	0.136364	0.17328	0.945	16.9	5.733	0.0833333	0.0601594	0.471	200.5	31.977	14	17.8	3.862	33.479	10	17.3	2.74	71	18	35	33
1364	1	6.515	0.35	0.357074	1.892	0						31.727	13	17	3.321	30.154	4	5.2	1.14	107	57	36	58
1366	1	8.969	0.333333	0.2125	0.954	13.8	3.183	0	0	0	300	23.479	9	14.9	2.523	18.14	3	11	0.748	130	46	32	49
1367	1						6.942	0.3125	0.120272	0.93	12.8	19.693	11	19	2.853	12.942	1	0.8	0.199	105	78	42
1369	1	5.219	0.4	0.151364	0.719	19.8	5.478	0.0833333	0.0108206	0	23.1	18.628	9	15.6	2.285	21.357	6	10.6	1.151	69	49	29	69
1372	1	5.661	0.333333	0.124097	0.677	45.4	5.599	0.117647	0.0126796	0.047	71.4	31.424	14	30.3	4.696					107	67	53	23
1374	1	5.057	0.409091	0.341578	0.252	4.6	6.91	0.111111	0.0142772	0	37.5	26.237	13	21.6	3.638	20.89	5	9.5	0.809	67	52	39	68
1375	1	6.171	0.285714	0.182885	0.547	13.9	4.26	0	0	0	300	24.592	8	9.3	1.342	24.535	3	5.7	0.844	116	73	100	109
1377	1	6.136	0.0384615	0.0237113	0.049	90.5	4.594	0.0625	0.0026362	0	15.7	30.704	9	13.9	2.433	21.045	8	28.8	2.99	79	65		61
1380	1	7.277	0.375	0.305957	1.097	9	5.223	0.176471	0.116483	0.513	71.8	24.394	20	37.8	4.945	27.791	10	24	2.812	40	16	45	48
1382	1	7.171	0.4	0.269295	2.036	8.2	1.515	0	0	0	300	15.307	1	0.7	0.049	12.942	1	2	0.326	76	56	47	62
1383	1	7.349	0.2	0.165945	0.628	9.6	5.001	0.0769231	0.0220152	0.078	263.1	22.021	13	22.5	3.085					54	19	43	82
1385	1	6.954	0.0833333	0.0553169	0.172	124.8										17.519	2	3	0.546		23	71
1387	1						7.391	0.173913	0.0484429	0.047	6.8					25.031	3	5.5	0.787	104		83	92
1346	2	8.165	0.3	0.345254	1.881	13	5.76	0.0909091	0.0394672	0.169	6.2	34.882	17	21.5	4.714	21.133	8	19.9	1.682	82	32	49	54
1347	2	8.208	0.454545	0.343454	2.479	17.3										15.704	4	25.1	1.246	95	66	82	77
1349	2	7.017	0.35	0.285519	1.878	11.9	3.206	0.333333	0.0282004	0	233	26.613	14	23	3.966	25.762	10	15.3	2.654	123	51	77	106
1352	2	10.542	0.310345	0.190502	0.923	20.1	6.395	0.0909091	0.109368	0.835	163.8	32.141	11	16.4	3.251	23.391	4	6.3	0.988	89	48	81	67
1354	2	9.378	0.541667	0.605936	3.824	4.7	6.997	0.315789	0.126834	0.518	4.5	31.957	3	3.9	0.804	33.26	3	6.5	0.845	103	49	49	53
1355	2	5.373	0.4	0.203358	0.994	9.7	4.838	0.0740741	0.0994575	0.439	104.7	32.651	13	45	3.678	20.549	1	3.2	0.324	127	25	48	53
1357	2	6.619	0.25	0.121786	0.42	50.6	3.453	0	0	0	300	25.568	5	10.2	1.369	20.363	1	0.6	0.133	126	49	72	73
1360	2	7.421	0.565217	0.398124	2.043	9.8	4.003	0.1	0.00937919	0.024	46.7	34.435	16	17.5	3.779	23.585	9	56.7	3.221	103	57	43	56
1362	2						3.292	0.181818	0.00755858	0	11.4					27.881	3	9.3	0.869	91
1363	2	4.181	0.25	0.0851538	0.122	52.6	6.689	0.176471	0.121339	0.453	8.7	27.471	14	22.1	3.503	23.404	3	27.8	1.244	72	25	54	43
1365	2	9.828	0.407407	0.318856	2.654	14.3	4.283	0.25	0.166819	0.902	155.9	23.851	11	26.1	3.767	21.246	6	11.5	2.216	66	1	37	19
1368	2	5.954	0.357143	0.17767	0.655	20	2.777	0	0	0	300	35.129	10	9.8	1.944	22.378	4	4.7	0.988	124	52	75
1370	2	6.264	0.304348	0.263552	1.002	8.8	4.322	0.176471	0.0999416	0.457	64.9	36.464	17	27.2	4.814	25.992	15	43.6	4.852	75	51	55	67
1371	2	9.344	0.518519	0.450026	3.215	11.1	8.517	0.181818	0.0552536	0.473	12.8	34.026	6	7	1.287					103		59	40
1373	2	5.54	0.15	0.0198171	0.054	75.7	3.876	0	0	0	300	16.738	4	9.5	1.031	22.516	7	27.4	1.719	94	15	34	34
1376	2	8.082	0.304348	0.15665	0.451	11.5						34.538	22	35.4	6.928	26.494	10	20.3	3.26	103		57
1378	2	8.077	0.344828	0.253186	0.969	0						46.092	29	38.6	8.875	34.532	10	17.7	3.47	137	83	66	104
1379	2	5.843	0.363636	0.102273	0.342	29.5	4.21	0	0	0	300	22.22	8	15.1	2.824	23.721	2	4	0.805	66	9	59
1381	2	8.316	0.307692	0.266667	1.559	15.2	5.739	0.0714286	0.00780533	0	5.8	32.337	11	20.1	3.979	21.399	4	5.3	0.526	129	66	95	57
1384	2	9.787	0.241379	0.155658	1.004	7.1	9.189	0.117647	0.0714571	0.591	82.2	33.368	19	27.7	5.059	33.18	13	16.4	2.397	89	37	84	73
1386	2	5.686	0.217391	0.0970043	0.454	18.7	5.605	0.0833333	0.0089568	0	28.7	31.474	16	21.5	4.438	29.227	3	3.1	0.561	54	29
1388	2	9.181	0.322581	0.191814	0.372	12	7.944	0.0454545	0.0108794	0.053	166.6	29.657	8	22.6	2.114	29.425	5	7.8	1.088	80		67	70
